# Supplementary material for: Changing profiles of the burden of Alzheimer's disease and other dementias attributable to smoking in the belt and road initiative countries: A secondary analysis of global burden of disease 2019
Source: Heliyon. 2024 Mar 13;10(6):e27935. doi: 10.1016/j.heliyon.2024.e27935 (PMC10955296; doi:10.1016/j.heliyon.2024.e27935)
Supplement: Multimedia component 2 [file mmc2.xlsx]

## Sheet: Sheet1
	Mortality in 1990			Mortality in 2019			DALYs in 1990			DALYs in 2019
Countries	Rate	95%UI		Rate	95%UI		Rate	95%UI		Rate	95%UI
Global	3.46604	(0.79,9.75)		2.91463	(0.64,8.06)		59.807	(23.62,137.72)		51.2957	(20.50,116.23)
SDI Regions
Low SDI	1.7832	(0.37,5.42)		1.63844	(0.35,4.69)		28.5681	(10.20,71.78)		25.6745	(8.96,62.13)
Low-middle SDI	2.86769	(0.62,8.44)		2.40046	(0.52,6.88)		45.9911	(17.43,112.67)		38.7164	(14.67,92.30)
Middle SDI	3.057	(0.68,8.85)		2.79085	(0.64,7.83)		52.1698	(19.25,128.86)		49.6737	(19.33,114.43)
High-middle SDI	2.9566	(0.66,8.37)		3.01766	(0.67,8.40)		53.9411	(21.12,127.08)		56.7479	(23.05,125.49)
High SDI	4.34142	(0.98,11.97)		3.25075	(0.75,8.88)		77.6187	(32.63,176.40)		57.9439	(23.72,127.69)
East Asia
China	3.0675	(0.64,8.99)		3.50257	(0.78,9.63)		55.4965	(20.26,137.37)		66.1795	(26.96,147.36)
Central Asia
Armenia	3.01882	(0.68,8.64)		3.10144	(0.70,8.59)		50.7038	(20.80,116.94)		51.4149	(20.12,118.99)
Azerbaijan	2.28558	(0.51,6.31)		3.58261	(0.79,10.38)		39.3894	(15.63,91.35)		56.3632	(22.48,129.28)
Georgia	1.93124	(0.41,5.70)		2.42765	(0.53,6.75)		37.1166	(15.08,85.48)		44.0489	(17.70,101.11)
Kazakhstan	1.63683	(0.36,4.79)		1.61586	(0.34,4.71)		31.209	(12.61,72.78)		31.2709	(12.19,74.77)
Kyrgyzstan	2.27031	(0.50,6.30)		2.78399	(0.64,7.99)		41.0938	(16.89,94.49)		47.6942	(18.89,113.00)
Mongolia	2.32072	(0.48,6.80)		2.4303	(0.51,6.98)		43.1534	(16.68,102.94)		45.5679	(16.92,106.82)
Tajikistan	3.09615	(0.73,8.63)		1.99828	(0.43,6.07)		51.2082	(20.27,118.58)		35.9018	(13.39,87.12)
Turkmenistan	2.80303	(0.63,8.05)		1.72026	(0.37,4.91)		48.2536	(18.86,113.94)		32.8738	(12.72,76.97)
Uzbekistan	1.42663	(0.31,4.24)		1.53007	(0.33,4.51)		24.9771	(9.37,59.27)		26.6872	(10.08,64.06)
South Asia
Bangladesh	3.03661	(0.67,8.92)		2.19569	(0.48,6.46)		50.4606	(19.39,121.90)		36.1618	(13.61,85.91)
Bhutan	1.47287	(0.31,4.35)		1.78485	(0.36,5.20)		24.7704	(8.59,61.50)		26.6537	(8.86,66.31)
India	2.20079	(0.45,6.55)		2.0292	(0.43,5.75)		32.8401	(11.65,84.24)		29.3531	(10.36,71.33)
Nepal	3.25353	(0.66,9.96)		3.45831	(0.72,10.40)		51.8008	(18.12,126.68)		50.8621	(17.52,127.32)
Pakistan	3.16826	(0.67,9.42)		2.33699	(0.48,7.00)		51.141	(18.87,128.11)		37.7759	(13.41,94.43)
Southeast Asia
Cambodia	3.94524	(0.87,11.68)		4.43054	(1.01,12.46)		65.797	(24.02,167.10)		69.2884	(24.51,170.57)
Indonesia	2.17987	(0.47,6.30)		2.71663	(0.56,7.85)		37.597	(13.71,92.47)		43.4337	(15.21,106.70)
Lao People's Democratic Republic	3.25549	(0.70,9.46)		2.99861	(0.66,8.95)		57.8212	(21.87,139.70)		49.6855	(17.22,126.64)
Malaysia	3.54921	(0.77,10.25)		2.76047	(0.61,8.10)		56.2205	(20.13,137.32)		44.2702	(15.59,108.85)
Maldives	5.11847	(1.13,15.05)		3.79155	(0.88,10.82)		79.43	(29.06,193.59)		59.0598	(21.48,140.27)
Burma	5.05281	(1.05,14.58)		2.81242	(0.54,8.51)		83.4414	(31.23,197.40)		45.58	(15.08,112.81)
Philippines	4.93213	(1.07,13.9)		3.29256	(0.70,9.59)		77.4421	(27.00,189.2)		53.7523	(18.38,130.72)
Sri Lanka	3.13536	(0.69,9.19)		1.38614	(0.26,4.25)		48.463	(16.98,123.17)		22.8844	(7.22,59.55)
Thailand	4.06739	(0.91,11.52)		2.39406	(0.52,7.03)		67.0714	(23.73,166.95)		40.6726	(14.51,99.74)
Viet Nam	2.65271	(0.61,7.68)		2.9503	(0.62,8.19)		46.0036	(16.10,114.61)		49.6983	(17.34,120.52)
High-income Asia pacific
Brunei Darussalam	3.42741	(0.74,10)		2.48714	(0.52,7.65)		62.0098	(23.31,145.18)		43.6214	(15.70,108.37)
Singapore	2.6252	(0.54,7.56)		1.57501	(0.34,4.42)		44.597	(16.27,106.41)		29.1911	(11.12,67.80)
North Africa and Middle East
Afghanistan	2.14611	(0.44,6.16)		2.60134	(0.55,7.80)		33.3195	(10.89,83.11)		39.9352	(13.66,101.34)
Bahrain	4.51138	(0.97,13.58)		3.91107	(0.83,11.02)		77.8853	(28.85,191.28)		65.0403	(24.50,154.34)
Egypt	3.51489	(0.74,10.18)		4.95021	(1.06,14.07)		56.3087	(21.81,135.62)		76.6398	(30.52,179.39)
Iran (Islamic Republic of)	2.80801	(0.60,8.12)		2.54837	(0.57,7.11)		51.8107	(19.82,122.80)		45.9505	(17.50,104.67)
Iraq	4.90938	(1.07,13.60)		4.22966	(0.95,11.93)		81.2504	(31.27,192.20)		71.8089	(28.39,166.42)
Jordan	6.43774	(1.49,17.99)		4.99792	(1.21,13.68)		102.057	(41.81,240.29)		81.9131	(33.06,185.32)
Kuwait	4.38012	(1.01,11.84)		4.29719	(1.01,11.60)		78.2415	(30.20,177.75)		71.5489	(28.66,161.31)
Lebanon	5.5135	(1.26,15.63)		6.66189	(1.45,18.31)		94.8441	(36.29,222.37)		113.138	(44.96,260.28)
Oman	2.44731	(0.52,6.91)		1.97104	(0.42,5.60)		43.9401	(15.85,105.45)		34.4638	(12.68,81.66)
Palestine	4.39224	(1.00,12.25)		3.46084	(0.73,9.85)		72.6	(27.23,171.53)		60.5689	(23.40,143.42)
Qatar	2.17275	(0.46,6.40)		3.65229	(0.80,10.88)		42.8112	(16.09,103.04)		60.8814	(22.14,145.63)
Saudi Arabia	2.18968	(0.43,6.30)		2.18071	(0.47,6.21)		40.323	(14.17,99.45)		41.4007	(15.38,99.00)
Syrian Arab Republic	5.14151	(1.15,14.67)		4.58105	(0.99,12.80)		85.3751	(34.56,195.87)		72.0902	(27.43,168.15)
Turkey	4.70729	(1.05,13.09)		3.43661	(0.74,9.39)		85.0676	(33.33,196)		64.1374	(24.87,147.81)
United Arab Emirates	3.0462	(0.65,9.07)		3.54095	(0.76,10.36)		51.3936	(19.37,124.27)		56.8892	(20.99,135.49)
Yemen	3.36915	(0.70,10.08)		3.97961	(0.83,11.46)		62.8522	(23.35,153.60)		69.4569	(26.81,167.49)
Central Europe
Albania	4.51085	(0.98,12.64)		4.86931	(1.11,13.50)		75.7477	(29.24,178.45)		81.4175	(31.99,185.98)
Bosnia and Herzegovina	3.94353	(0.91,11.13)		4.8837	(1.14,13.79)		70.8685	(27.71,161.55)		85.7027	(34.89,198.94)
Bulgaria	3.13391	(0.66,9.27)		2.51317	(0.52,7.55)		63.264	(24.59,152.59)		53.0243	(20.65,122.4)
Croatia	5.36289	(1.25,15.27)		4.11839	(0.93,12.19)		92.8874	(36.65,211.19)		72.6946	(28.36,168.95)
Czechia	3.80337	(0.8,10.89)		3.56835	(0.80,10.37)		70.6551	(27.10,162.93)		67.1012	(26.21,155.77)
Hungary	3.25076	(0.69,9.47)		2.70847	(0.58,7.98)		64.4195	(25.54,153.57)		55.4938	(21.84,131.68)
Montenegro	4.22887	(0.89,11.83)		4.69159	(1.04,13.32)		80.8058	(32.72,185.91)		90.0378	(36.39,205.63)
North Macedonia	4.07553	(0.87,11.89)		4.41019	(0.98,13.04)		75.1008	(29.71,171.52)		77.0018	(30.04,181.32)
Poland	4.30065	(0.97,11.93)		3.37108	(0.76,9.68)		78.7001	(30.54,179.64)		64.2979	(24.73,151.32)
Romania	2.57976	(0.55,7.09)		2.08766	(0.47,5.92)		49.6261	(18.94,111.18)		42.0943	(16.38,99.29)
Serbia	3.08567	(0.66,8.89)		3.81319	(0.85,11.17)		59.114	(23.54,132.51)		70.1726	(27.53,162.54)
Slovakia	2.81224	(0.60,8.14)		2.21192	(0.49,6.38)		53.124	(20.38,127.89)		43.009	(16.32,101.56)
Slovenia	3.23173	(0.70,9.57)		3.24475	(0.72,9.08)		64.8402	(25.30,151.22)		65.4164	(26.12,146.82)
Eastern Europe
Belarus	2.3649	(0.54,6.71)		2.13069	(0.45,6.14)		42.8961	(17.60,96.66)		41.0035	(16.76,94.54)
Estonia	2.08029	(0.45,5.96)		2.75097	(0.62,7.90)		43.0446	(16.43,98.36)		54.8744	(21.22,126.33)
Latvia	2.0204	(0.44,5.97)		1.78796	(0.42,5.25)		40.6341	(16.36,92.35)		37.5657	(14.90,87.21)
Lithuania	2.27877	(0.50,6.39)		1.8598	(0.40,5.24)		41.7596	(16.21,94.85)		36.1689	(14.21,83.48)
Republic of Moldova	1.91326	(0.39,5.43)		2.08768	(0.47,5.83)		36.1974	(14.41,84.44)		40.3605	(16.23,93.10)
Russian Federation	1.26967	(0.27,3.68)		2.1485	(0.50,6.00)		25.6893	(9.99,60.16)		41.3284	(16.68,91.25)
Ukraine	1.90417	(0.42,5.59)		2.11951	(0.46,6.05)		35.158	(14.39,79.76)		39.3609	(15.58,92.45)
Western Europe
Cyprus	4.27403	(0.95,12.30)		3.23998	(0.71,9.20)		70.1417	(26.53,169.55)		60.0832	(23.85,137.89)
Greece	4.00187	(0.89,11.14)		4.06429	(0.91,11.37)		71.6163	(29.50,163.00)		70.3247	(28.26,157.41)
Israel	3.8618	(0.86,10.79)		2.76829	(0.62,7.71)		66.7936	(27.04,153.70)		48.9451	(19.40,112.88)
