# Supplementary material for: Changing profiles of the burden of Alzheimer's disease and other dementias attributable to smoking in the belt and road initiative countries: A secondary analysis of global burden of disease 2019
Source: Heliyon. 2024 Mar 13;10(6):e27935. doi: 10.1016/j.heliyon.2024.e27935 (PMC10955296; doi:10.1016/j.heliyon.2024.e27935)
Supplement: Multimedia component 3 [file mmc3.xlsx]

## Sheet: Sheet1
	Mortality from 2010 to 2019			Mortality from 1990 to 2019			DALYs from 2010 to 2019			DALYs from 1990 to 2019
Countries	AAPC 95%CI	P value		AAPC 95%CI	P value		AAPC 95%CI	P value		AAPC 95%CI	P value
Global	-1.15(-1.25,-1.05)	＜0.001		-0.65(-0.75,-0.56)	＜0.001		-0.87(-0.96,-0.78)	＜0.001		-0.59(-0.67,-0.52)	＜0.001
SDI Regions
Low SDI	-0.24(-0.36,-0.12)	0.002		-0.32(-0.37,-0.28)	＜0.001		-0.30(-0.38,-0.22)	＜0.001		-0.38(-0.40,-0.35)	＜0.001
Low-middle SDI	-0.43(-0.59,-0.26)	＜0.001		-0.66(-0.72,-0.60)	＜0.001		-0.42(-0.53,-0.30)	＜0.001		-0.67(-0.72,-0.62)	＜0.001
Middle SDI	-1.21(-1.47,-0.95)	＜0.001		-0.36(-0.52,-0.20)	＜0.001		-0.86(-1.06,-0.66)	＜0.001		-0.27(-0.42,-0.12)	＜0.001
High-middle SDI	-0.77(-0.94,-0.60)	＜0.001		0.02(-0.14,0.18)	0.782		-0.34(-0.46,-0.22)	＜0.001		0.10(-0.02,0.22)	0.096
High SDI	-1.42(-1.48,-1.37)	＜0.001		-1.06(-1.12,-1.01)	＜0.001		-1.25(-1.28,-1.22)	＜0.001		-1.05(-1.08,-1.01)	＜0.001
East Asia
China	-0.97(-1.48,-0.46)	0.002		0.34(0.06,0.62)	0.019		-0.42(-0.77,-0.07)	0.024		0.40(0.16,0.65)	0.002
Central Asia
Armenia	1.53(1.21,1.85)	＜0.001		0.33(-0.05,0.71)	0.088		0.98(0.72,1.24)	＜0.001		0.28(0,0.56)	0.05
Azerbaijan	1.99(1.33,2.66)	＜0.001		2.13(1.79,2.48)	＜0.001		1.59(1.17,2.01)	＜0.001		1.62(1.40,1.84)	＜0.001
Georgia	2.29(2.17,2.42)	＜0.001		0.64(0.44,0.85)	＜0.001		1.66(1.57,1.74)	＜0.001		0.51(0.35,0.67)	＜0.001
Kazakhstan	0.98(0.50,1.46)	0.002		0.03(-0.19,0.25)	0.754		0.84(0.49,1.20)	＜0.001		0.06(-0.11,0.23)	0.486
Kyrgyzstan	3.71(3.03,4.39)	＜0.001		0.55(0.13,0.98)	0.012		3.17(2.74,3.60)	＜0.001		0.39(0.01,0.78)	0.046
Mongolia	2.10(1.85,2.36)	＜0.001		0.01(-0.25,0.28)	0.919		1.79(1.58,2.00)	＜0.001		0.06(-0.16,0.28)	0.561
Tajikistan	-1.14(-1.32,-0.97)	＜0.001		-1.48(-1.58,-1.37)	＜0.001		-1.14(-1.30,-0.97)	＜0.001		-1.14(-1.20,-1.07)	＜0.001
Turkmenistan	-0.34(-0.40,-0.27)	＜0.001		-1.67(-1.94,-1.40)	＜0.001		-0.51(-0.62,-0.40)	＜0.001		-1.27(-1.46,-1.09)	＜0.001
Uzbekistan	3.28(2.15,4.43)	＜0.001		0.85(0.07,1.65)	0.034		2.15(1.32,2.99)	＜0.001		0.82(0.24,1.40)	0.007
South Asia
Bangladesh	-0.21(-1.21,0.81)	0.65		-1.49(-1.67,-1.32)	＜0.001		-0.14(-0.83,0.56)	0.662		-1.44(-1.56,-1.31)	＜0.001
Bhutan	-0.13(-0.22,-0.04)	0.011		0.70(0.57,0.83)	＜0.001		-0.36(-0.46,-0.27)	＜0.001		0.27(0.16,0.38)	＜0.001
India	0.91(0.11,1.73)	0.031		-0.24(-0.36,-0.11)	＜0.001		0.50(0.01,0.99)	0.045		-0.41(-0.50,-0.32)	＜0.001
Nepal	-0.81(-0.90,-0.71)	＜0.001		0.20(0.05,0.36)	0.011		-1.18(-1.29,-1.06)	＜0.001		-0.02(-0.18,0.13)	0.755
Pakistan	-2.03(-2.15,-1.91)	＜0.001		-0.94(-1.09,-0.80)	＜0.001		-1.89(-2.02,-1.75)	＜0.001		-0.92(-1.04,-0.8)	＜0.001
Southeast Asia
Cambodia	-0.15(-0.27,-0.03)	0.022		0.79(0.64,0.94)	＜0.001		-0.25(-0.35,-0.15)	＜0.001		0.54(0.41,0.68)	＜0.001
Indonesia	-0.11(-0.21,-0.01)	0.029		0.92(0.82,1.02)	＜0.001		-0.07(-0.11,-0.03)	0.005		0.60(0.53,0.66)	＜0.001
Lao People's Democratic Republic	0.34(0.28,0.39)	＜0.001		-0.20(-0.33,-0.07)	0.003		0.26(0.20,0.32)	＜0.001		-0.44(-0.59,-0.28)	＜0.001
Malaysia	-0.87(-1.21,-0.53)	＜0.001		-0.80(-0.89,-0.71)	＜0.001		-1.15(-1.39,-0.9)	＜0.001		-0.72(-0.78,-0.65)	＜0.001
Maldives	-2.07(-2.20,-1.93)	＜0.001		-1.17(-1.38,-0.97)	＜0.001		-1.87(-2.00,-1.74)	＜0.001		-1.13(-1.30,-0.97)	＜0.001
Burma	-2.90(-2.97,-2.83)	＜0.001		-2.02(-2.14,-1.91)	＜0.001		-2.80(-2.88,-2.72)	＜0.001		-2.10(-2.19,-2.00)	＜0.001
Philippines	-1.65(-1.78,-1.53)	＜0.001		-1.61(-1.76,-1.45)	＜0.001		-1.49(-1.62,-1.36)	＜0.001		-1.45(-1.58,-1.32)	＜0.001
Sri Lanka	-2.94(-3.23,-2.65)	＜0.001		-2.89(-2.98,-2.80)	＜0.001		-2.80(-3.11,-2.48)	＜0.001		-2.69(-2.79,-2.59)	＜0.001
Thailand	-2.25(-2.58,-1.92)	＜0.001		-1.99(-2.10,-1.88)	＜0.001		-2.11(-2.39,-1.83)	＜0.001		-1.84(-1.92,-1.76)	＜0.001
Viet Nam	-1.53(-1.62,-1.45)	＜0.001		0.43(0.15,0.71)	0.004		-1.30(-1.37,-1.23)	＜0.001		0.32(0.10,0.55)	0.007
High-income Asia pacific
Brunei Darussalam	-2.90(-3.00,-2.81)	＜0.001		-0.96(-1.24,-0.68)	＜0.001		-2.26(-2.30,-2.22)	＜0.001		-1.18(-1.37,-1.00)	＜0.001
Singapore	-0.82(-1.15,-0.49)	＜0.001		-1.69(-1.80,-1.57)	＜0.001		-0.50(-0.71,-0.29)	＜0.001		-1.43(-1.54,-1.32)	＜0.001
North Africa and Middle East
Afghanistan	1.26(0.96,1.56)	＜0.001		0.56(0.41,0.71)	＜0.001		1.35(1.04,1.66)	＜0.001		0.54(0.38,0.70)	＜0.001
Bahrain	-1.26(-1.49,-1.03)	＜0.001		-0.39(-0.47,-0.30)	＜0.001		-1.02(-1.23,-0.80)	＜0.001		-0.61(-0.66,-0.56)	＜0.001
Egypt	1.02(0.80,1.25)	＜0.001		1.24(1.15,1.34)	＜0.001		0.89(0.77,1.02)	＜0.001		1.08(1.02,1.15)	＜0.001
Iran (Islamic Republic of)	-0.07(-0.20,0.06)	0.263		-0.34(-0.36,-0.31)	＜0.001		-0.04(-0.16,0.07)	0.412		-0.45(-0.49,-0.41)	＜0.001
Iraq	-0.87(-0.90,-0.84)	＜0.001		-0.70(-0.81,-0.59)	＜0.001		-0.67(-0.73,-0.61)	＜0.001		-0.57(-0.66,-0.48)	＜0.001
Jordan	-1.37(-1.57,-1.16)	＜0.001		-0.99(-1.09,-0.88)	＜0.001		-1.03(-1.17,-0.89)	＜0.001		-0.83(-0.89,-0.76)	＜0.001
Kuwait	-0.26(-0.36,-0.16)	＜0.001		-0.17(-0.29,-0.04)	0.01		-0.46(-0.54,-0.38)	＜0.001		-0.41(-0.52,-0.31)	＜0.001
Lebanon	0.25(0.20,0.30)	＜0.001		0.89(0.78,0.99)	＜0.001		0.34(0.31,0.38)	＜0.001		0.82(0.72,0.92)	＜0.001
Oman	-0.16(-0.64,0.32)	0.463		-0.75(-0.87,-0.62)	＜0.001		-0.28(-0.62,0.07)	0.1		-0.88(-0.99,-0.78)	＜0.001
Palestine	-0.63(-0.79,-0.47)	＜0.001		-0.86(-0.90,-0.83)	＜0.001		-0.34(-0.46,-0.21)	＜0.001		-0.66(-0.70,-0.61)	＜0.001
Qatar	0.31(-0.10,0.72)	0.119		2.17(1.99,2.36)	＜0.001		0.20(-0.05,0.46)	0.103		1.44(1.31,1.56)	＜0.001
Saudi Arabia	0.38(0.30,0.46)	＜0.001		-0.15(-0.22,-0.08)	＜0.001		0.69(0.63,0.75)	＜0.001		0.01(-0.09,0.11)	0.868
Syrian Arab Republic	-1.43(-1.62,-1.24)	＜0.001		-0.55(-0.71,-0.40)	＜0.001		-1.41(-1.55,-1.26)	＜0.001		-0.70(-0.82,-0.58)	＜0.001
Turkey	-2.07(-2.35,-1.78)	＜0.001		-1.14(-1.29,-0.99)	＜0.001		-2.01(-2.20,-1.81)	＜0.001		-1.04(-1.19,-0.88)	＜0.001
United Arab Emirates	-1.00(-1.57,-0.44)	0.004		0.60(0.41,0.79)	＜0.001		-0.81(-1.29,-0.33)	0.005		0.46(0.32,0.59)	＜0.001
Yemen	0.40(0.35,0.46)	＜0.001		0.61(0.58,0.64)	＜0.001		0.15(0.10,0.21)	＜0.001		0.38(0.34,0.42)	＜0.001
Central Europe
Albania	0.64(0.55,0.72)	＜0.001		0.36(0.26,0.46)	＜0.001		0.62(0.57,0.67)	＜0.001		0.29(0.22,0.37)	＜0.001
Bosnia and Herzegovina	0.59(0.12,1.06)	0.021		0.79(0.70,0.87)	＜0.001		0.59(0.23,0.95)	0.005		0.76(0.67,0.84)	＜0.001
Bulgaria	-1.17(-1.31,-1.03)	＜0.001		-0.86(-0.96,-0.75)	＜0.001		-0.90(-1.02,-0.79)	＜0.001		-0.70(-0.79,-0.61)	＜0.001
Croatia	0.67(0.56,0.78)	＜0.001		-1.14(-1.34,-0.93)	＜0.001		0.49(0.37,0.62)	＜0.001		-1.06(-1.23,-0.88)	＜0.001
Czechia	-0.11(-0.33,0.10)	0.262		-0.23(-0.29,-0.17)	＜0.001		-0.08(-0.22,0.06)	0.205		-0.21(-0.26,-0.15)	＜0.001
Hungary	-1.04(-1.09,-0.98)	＜0.001		-0.72(-0.80,-0.63)	＜0.001		-0.76(-0.80,-0.71)	＜0.001		-0.58(-0.64,-0.52)	＜0.001
Montenegro	-0.01(-0.54,0.53)	0.977		0.59(0.51,0.66)	＜0.001		-0.02(-0.38,0.34)	0.895		0.57(0.51,0.63)	＜0.001
North Macedonia	-0.72(-0.78,-0.66)	＜0.001		0.18(0.04,0.33)	0.017		-0.74(-0.80,-0.67)	＜0.001		0.06(-0.05,0.17)	0.295
Poland	-0.98(-1.12,-0.83)	＜0.001		-0.95(-1.03,-0.88)	＜0.001		-0.64(-0.72,-0.57)	＜0.001		-0.81(-0.86,-0.75)	＜0.001
Romania	-1.34(-1.51,-1.18)	＜0.001		-0.66(-0.73,-0.6)	＜0.001		-1.06(-1.17,-0.94)	＜0.001		-0.50(-0.55,-0.45)	＜0.001
Serbia	-0.66(-0.95,-0.38)	＜0.001		0.84(0.68,1.00)	＜0.001		-0.30(-0.49,-0.11)	0.007		0.65(0.55,0.75)	＜0.001
Slovakia	0.28(0.06,0.50)	0.018		-1.00(-1.11,-0.89)	＜0.001		0.36(0.13,0.59)	0.008		-0.90(-1.01,-0.80)	＜0.001
Slovenia	0.81(0.70,0.92)	＜0.001		-0.06(-0.18,0.06)	0.303		0.95(0.89,1.01)	＜0.001		-0.08(-0.21,0.04)	0.182
Eastern Europe
Belarus	0.60(0.52,0.69)	＜0.001		-0.52(-0.64,-0.40)	＜0.001		0.57(0.50,0.64)	＜0.001		-0.26(-0.35,-0.17)	＜0.001
Estonia	1.04(0.74,1.35)	＜0.001		1.04(0.97,1.10)	＜0.001		1.16(0.90,1.43)	＜0.001		0.92(0.81,1.03)	＜0.001
Latvia	0.12(-0.09,0.34)	0.227		-0.55(-0.64,-0.46)	＜0.001		0.55(0.38,0.71)	＜0.001		-0.39(-0.52,-0.26)	＜0.001
Lithuania	0.16(0.06,0.26)	0.007		-0.84(-0.96,-0.71)	＜0.001		0.35(0.27,0.44)	＜0.001		-0.58(-0.71,-0.45)	＜0.001
Republic of Moldova	0.78(0.60,0.96)	＜0.001		0.23(0.16,0.3)	＜0.001		0.80(0.68,0.91)	＜0.001		0.34(0.28,0.40)	＜0.001
Russian Federation	1.75(1.26,2.23)	＜0.001		2.24(2.03,2.44)	＜0.001		1.79(1.39,2.20)	＜0.001		1.97(1.77,2.16)	＜0.001
Ukraine	0.38(-0.02,0.77)	0.059		0.58(0.47,0.70)	＜0.001		0.42(-0.02,0.87)	0.058		0.60(0.49,0.72)	＜0.001
Western Europe
Cyprus	0.05(-0.42,0.53)	0.802		-1.44(-1.59,-1.29)	＜0.001		0.24(-0.07,0.54)	0.11		-0.86(-0.97,-0.76)	＜0.001
Greece	-0.58(-0.72,-0.44)	＜0.001		-0.12(-0.28,0.04)	0.145		-0.24(-0.34,-0.14)	＜0.001		-0.26(-0.36,-0.15)	＜0.001
Israel	-1.26(-1.44,-1.08)	＜0.001		-1.15(-1.18,-1.12)	＜0.001		-1.07(-1.19,-0.94)	＜0.001		-1.09(-1.12,-1.07)	＜0.001
