# Supplementary material for: Changing profiles of the burden of Alzheimer's disease and other dementias attributable to smoking in the belt and road initiative countries: A secondary analysis of global burden of disease 2019
Source: Heliyon. 2024 Mar 13;10(6):e27935. doi: 10.1016/j.heliyon.2024.e27935 (PMC10955296; doi:10.1016/j.heliyon.2024.e27935)
Supplement: Multimedia component 4 [file mmc4.xlsx]

## Sheet: Sheet1
	Male DALYs			Female DALYs
Countries	AAPC 95%CI	P value		AAPC 95%CI	P value
Global	-0.54(-0.6,-0.48)	＜0.001		-1.08(-1.19,-0.97)	＜0.001
SDI Regions
Low SDI	-0.54(-0.56,-0.52)	＜0.001		0.29(0.22,0.37)	＜0.001
Low-middle SDI	-0.53(-0.58,-0.48)	＜0.001		-0.66(-0.82,-0.51)	＜0.001
Middle SDI	-0.34(-0.44,-0.25)	＜0.001		-0.25(-0.54,0.05)	0.097
High-middle SDI	-0.27(-0.36,-0.19)	＜0.001		0.26(0.07,0.45)	0.008
High SDI	-0.98(-1.04,-0.92)	＜0.001		-1.38(-1.42,-1.34)	＜0.001
East Asia
China	0.24(0.09,0.40)	0.003		0.76(0.28,1.24)	0.003
Central Asia
Armenia	0.04(-0.11,0.19)	0.583		-0.08(-0.3,0.13)	0.436
Azerbaijan	0.52(0.36,0.68)	＜0.001		1.19(0.92,1.47)	＜0.001
Georgia	0.13(-0.01,0.28)	0.064		0.47(0.26,0.68)	＜0.001
Kazakhstan	-0.44(-0.58,-0.31)	＜0.001		0.24(0.06,0.43)	0.011
Kyrgyzstan	-0.31(-0.64,0.02)	0.064		0(-0.57,0.57)	0.995
Mongolia	-0.08(-0.26,0.10)	0.364		0.49(0.40,0.57)	＜0.001
Tajikistan	-1.34(-1.41,-1.28)	＜0.001		-1.26(-1.42,-1.11)	＜0.001
Turkmenistan	-1.53(-1.58,-1.48)	＜0.001		-1.45(-1.63,-1.28)	＜0.001
Uzbekistan	0.42(0.11,0.73)	0.01		0.85(0.45,1.25)	＜0.001
South Asia
Bangladesh	-1.29(-1.42,-1.17)	＜0.001		-1.76(-1.90,-1.62)	＜0.001
Bhutan	-0.36(-0.41,-0.30)	＜0.001		-0.27(-0.31,-0.23)	＜0.001
India	-0.31(-0.40,-0.21)	＜0.001		0.58(0.47,0.68)	＜0.001
Nepal	-0.09(-0.2,0.03)	0.135		0.06(-0.14,0.26)	0.552
Pakistan	-0.68(-0.78,-0.58)	＜0.001		-0.22(-0.52,0.08)	0.144
Southeast Asia
Cambodia	0.61(0.49,0.74)	＜0.001		0.97(0.72,1.23)	＜0.001
Indonesia	0.64(0.58,0.70)	＜0.001		1.25(1.17,1.33)	＜0.001
Lao People's Democratic Republic	-0.52(-0.68,-0.36)	＜0.001		-1.10(-1.43,-0.78)	＜0.001
Malaysia	-0.89(-0.99,-0.80)	＜0.001		-0.64(-0.81,-0.47)	＜0.001
Maldives	-0.51(-0.64,-0.38)	＜0.001		-1.32(-1.56,-1.08)	＜0.001
Burma	-1.64(-1.67,-1.60)	＜0.001		-2.58(-2.78,-2.39)	＜0.001
Philippines	-1.20(-1.33,-1.06)	＜0.001		-1.43(-1.58,-1.29)	＜0.001
Sri Lanka	-2.05(-2.15,-1.96)	＜0.001		-2.64(-2.81,-2.47)	＜0.001
Thailand	-1.64(-1.69,-1.59)	＜0.001		-2.94(-3.14,-2.74)	＜0.001
Viet Nam	0.31(0.17,0.44)	＜0.001		0.05(-0.56,0.66)	0.872
High-income Asia pacific
Brunei Darussalam	-1.21(-1.24,-1.18)	＜0.001		-1.49(-1.59,-1.40)	＜0.001
Singapore	-1.47(-1.58,-1.36)	＜0.001		-1.68(-1.74,-1.63)	＜0.001
North Africa and Middle East
Afghanistan	0.74(0.58,0.90)	＜0.001		0.71(0.52,0.91)	＜0.001
Bahrain	-0.70(-0.77,-0.64)	＜0.001		-1.35(-1.42,-1.29)	＜0.001
Egypt	0.30(0.24,0.35)	＜0.001		0.39(0.23,0.55)	＜0.001
Iran (Islamic Republic of)	-0.73(-0.83,-0.64)	＜0.001		-0.41(-0.52,-0.31)	＜0.001
Iraq	-0.54(-0.60,-0.47)	＜0.001		-0.30(-0.39,-0.21)	＜0.001
Jordan	-0.99(-1.03,-0.95)	＜0.001		-0.88(-0.93,-0.82)	＜0.001
Kuwait	-0.68(-0.74,-0.62)	＜0.001		-1.46(-1.55,-1.37)	＜0.001
Lebanon	0.53(0.43,0.62)	＜0.001		1.22(1.06,1.38)	＜0.001
Oman	-1.38(-1.57,-1.18)	＜0.001		-1.32(-1.46,-1.18)	＜0.001
Palestine	-0.32(-0.38,-0.27)	＜0.001		-0.89(-1.04,-0.75)	＜0.001
Qatar	-0.18(-0.24,-0.13)	＜0.001		-0.32(-0.43,-0.21)	＜0.001
Saudi Arabia	-0.18(-0.26,-0.10)	＜0.001		-0.01(-0.07,0.05)	0.68
Syrian Arab Republic	-0.84(-0.88,-0.80)	＜0.001		-1.51(-1.58,-1.43)	＜0.001
Turkey	-1.00(-1.18,-0.83)	＜0.001		-0.94(-1.09,-0.78)	＜0.001
United Arab Emirates	-0.25(-0.33,-0.16)	＜0.001		-0.16(-0.33,0)	0.053
Yemen	-0.23(-0.25,-0.22)	＜0.001		-0.06(-0.09,-0.03)	＜0.001
Central Europe
Albania	-0.13(-0.17,-0.09)	＜0.001		-0.05(-0.18,0.09)	0.475
Bosnia and Herzegovina	0.65(0.57,0.72)	＜0.001		0.97(0.86,1.08)	＜0.001
Bulgaria	-0.59(-0.70,-0.48)	＜0.001		-0.45(-0.54,-0.37)	＜0.001
Croatia	-1.09(-1.19,-0.98)	＜0.001		-1.11(-1.29,-0.93)	＜0.001
Czechia	-0.38(-0.45,-0.32)	＜0.001		-0.28(-0.34,-0.22)	＜0.001
Hungary	-0.79(-0.90,-0.68)	＜0.001		-0.33(-0.37,-0.29)	＜0.001
Montenegro	0.28(0.23,0.33)	＜0.001		0.82(0.76,0.87)	＜0.001
North Macedonia	-0.04(-0.16,0.09)	0.548		0.35(0.22,0.48)	＜0.001
Poland	-1.42(-1.54,-1.29)	＜0.001		-0.16(-0.24,-0.08)	＜0.001
Romania	-0.54(-0.62,-0.45)	＜0.001		-0.24(-0.27,-0.21)	＜0.001
Serbia	0.57(0.45,0.69)	＜0.001		0.68(0.59,0.76)	＜0.001
Slovakia	-1.03(-1.09,-0.96)	＜0.001		-0.36(-0.52,-0.20)	＜0.001
Slovenia	-0.34(-0.40,-0.27)	＜0.001		0.09(-0.04,0.21)	0.16
Eastern Europe
Belarus	-0.25(-0.28,-0.21)	＜0.001		-0.05(-0.13,0.04)	0.241
Estonia	0.50(0.43,0.57)	＜0.001		1.09(0.88,1.29)	＜0.001
Latvia	-0.66(-0.72,-0.61)	＜0.001		-0.06(-0.29,0.18)	0.609
Lithuania	-0.45(-0.49,-0.42)	＜0.001		0.31(0.06,0.56)	0.018
Republic of Moldova	0.16(0.12,0.20)	＜0.001		0.66(0.6,0.71)	＜0.001
Russian Federation	0.95(0.82,1.07)	＜0.001		2.55(2.19,2.91)	＜0.001
Ukraine	0.08(-0.01,0.17)	0.081		0.84(0.59,1.10)	＜0.001
Western Europe
Cyprus	-0.40(-0.45,-0.35)	＜0.001		-0.59(-0.68,-0.51)	＜0.001
Greece	-0.68(-0.81,-0.54)	＜0.001		0.32(0.17,0.46)	＜0.001
Israel	-0.99(-1.02,-0.96)	＜0.001		-1.13(-1.17,-1.09)	＜0.001
