# Supplementary material for: Changing profiles of the burden of Alzheimer's disease and other dementias attributable to smoking in the belt and road initiative countries: A secondary analysis of global burden of disease 2019
Source: Heliyon. 2024 Mar 13;10(6):e27935. doi: 10.1016/j.heliyon.2024.e27935 (PMC10955296; doi:10.1016/j.heliyon.2024.e27935)
Supplement: Multimedia component 5 [file mmc5.xlsx]

## Sheet: Sheet1
	DALYs in people aged 20-54 yrs			DALYs in people aged 55-59yrs			DALYs in people aged 60-79yrs			DALYs in people aged ≥80yrs
Countries	AAPC 95%CI	P value		AAPC 95%CI	P value		AAPC 95%CI	P value		AAPC 95%CI	P value
Global	0.30(0.16,0.44)	<0.001		-0.44(-0.55,-0.34)	<0.001		-0.36(-0.49,-0.23)	<0.001		-0.62(-0.71,-0.52)	<0.001
SDI Regions
Low SDI	-0.14(-0.21,-0.07)	<0.001		-0.20(-0.25,-0.15)	<0.001		-0.19(-0.21,-0.16)	<0.001		-0.37(-0.40,-0.34)	<0.001
Low-middle SDI	0.21(0.15,0.26)	<0.001		-0.54(-0.62,-0.46)	<0.001		-0.28(-0.32,-0.24)	<0.001		-0.69(-0.77,-0.62)	<0.001
Middle SDI	1.06(0.90,1.22)	<0.001		-0.43(-0.60,-0.26)	<0.001		-0.1(-0.3,0.10)	0.315		-0.25(-0.41,-0.1)	0.002
High-middle SDI	0.89(0.72,1.06)	<0.001		-0.05(-0.19,0.09)	0.472		0.31(0.07,0.55)	0.012		0.22(0.07,0.36)	0.006
High SDI	-0.11(-0.34,0.13)	0.358		-0.95(-0.98,-0.93)	<0.001		-0.98(-1.04,-0.91)	<0.001		-0.98(-1.04,-0.91)	<0.001
East Asia
China	1.92(1.63,2.22)	<0.001		-0.04(-0.22,0.15)	0.681		0.43(0.12,0.74)	0.009		0.56(0.31,0.81)	<0.001
Central Asia
Armenia	1.57(0.99,2.16)	<0.001		0.06(-0.10,0.23)	0.442		1.29(0.78,1.80)	<0.001		0.07(-0.46,0.61)	0.778
Azerbaijan	2.60(1.96,3.24)	<0.001		0.33(0.24,0.42)	<0.001		1.48(0.96,2.00)	<0.001		1.29(0.98,1.60)	<0.001
Georgia	1.33(0.97,1.68)	<0.001		0.13(0.03,0.23)	0.015		1.09(0.83,1.34)	<0.001		0.70(0.36,1.04)	<0.001
Kazakhstan	0.81(0.52,1.11)	<0.001		-0.18(-0.39,0.04)	0.099		0.42(0.27,0.56)	<0.001		-0.03(-0.33,0.26)	0.818
Kyrgyzstan	1.58(1.11,2.05)	<0.001		0.11(-0.16,0.38)	0.399		0.70(0.51,0.89)	<0.001		-0.06(-0.58,0.46)	0.806
Mongolia	1.75(1.27,2.23)	<0.001		-0.13(-0.31,0.04)	0.129		-0.14(-0.36,0.09)	0.223		0.31(0.03,0.59)	0.03
Tajikistan	0.51(0.07,0.96)	0.026		-1.07(-1.16,-0.97)	<0.001		-0.72(-1.22,-0.23)	0.006		-2.06(-2.29,-1.83)	<0.001
Turkmenistan	1.28(0.94,1.62)	<0.001		-0.82(-0.89,-0.75)	<0.001		-0.76(-1.05,-0.47)	<0.001		-1.58(-1.97,-1.18)	<0.001
Uzbekistan	2.36(1.78,2.94)	<0.001		0.53(0.23,0.82)	<0.001		0.64(0.35,0.93)	<0.001		-0.09(-0.95,0.77)	0.83
South Asia
Bangladesh	0.02(-0.04,0.08)	0.533		-1.08(-1.15,-1.00)	<0.001		-1.23(-1.38,-1.09)	<0.001		-1.55(-1.73,-1.37)	<0.001
Bhutan	-0.31(-0.45,-0.18)	<0.001		-0.52(-0.57,-0.46)	<0.001		0.10(-0.06,0.26)	0.224		0.77(0.66,0.88)	<0.001
India	0(-0.04,0.03)	0.864		-0.66(-0.73,-0.59)	<0.001		-0.01(-0.06,0.04)	0.649		-0.09(-0.24,0.07)	0.253
Nepal	0.23(0.02,0.43)	0.03		-0.04(-0.22,0.13)	0.611		0.02(-0.19,0.23)	0.836		0.14(0.01,0.27)	0.042
Pakistan	-0.67(-0.75,-0.60)	<0.001		-0.68(-0.73,-0.62)	<0.001		-1.1(-1.17,-1.03)	<0.001		-0.98(-1.13,-0.83)	<0.001
Southeast Asia
Cambodia	1.86(1.63,2.09)	<0.001		0.45(0.3,0.59)	<0.001		0.35(0.18,0.51)	<0.001		0.77(0.62,0.91)	<0.001
Indonesia	1.75(1.62,1.88)	<0.001		0.46(0.40,0.53)	<0.001		0.41(0.33,0.49)	<0.001		0.64(0.54,0.74)	<0.001
Lao People's Democratic Republic	-0.13(-0.39,0.13)	0.309		-0.52(-0.70,-0.35)	<0.001		-0.80(-0.93,-0.67)	<0.001		-0.10(-0.24,0.05)	0.185
Malaysia	0.27(0.07,0.47)	0.011		-0.46(-0.54,-0.39)	<0.001		-0.66(-0.75,-0.56)	<0.001		-1.00(-1.09,-0.91)	<0.001
Maldives	-0.43(-0.66,-0.21)	<0.001		-0.64(-0.68,-0.60)	<0.001		-0.47(-0.78,-0.16)	0.004		-0.94(-1.08,-0.81)	<0.001
Burma	-0.66(-0.74,-0.57)	<0.001		-2.22(-2.30,-2.13)	<0.001		-2.02(-2.26,-1.78)	<0.001		-2.03(-2.11,-1.95)	<0.001
Philippines	-0.38(-0.46,-0.31)	<0.001		-1.41(-1.55,-1.27)	<0.001		-1.50(-1.62,-1.39)	<0.001		-1.27(-1.42,-1.11)	<0.001
Sri Lanka	-0.78(-1.01,-0.56)	<0.001		-2.09(-2.20,-1.98)	<0.001		-2.56(-2.69,-2.43)	<0.001		-2.69(-2.83,-2.54)	<0.001
Thailand	0.74(0.62,0.85)	<0.001		-1.75(-1.85,-1.66)	<0.001		-1.59(-1.74,-1.45)	<0.001		-1.80(-1.91,-1.68)	<0.001
Viet Nam	3.14(2.78,3.51)	<0.001		0.52(0.39,0.65)	<0.001		0.28(-0.14,0.70)	0.187		0.25(0,0.51)	0.053
High-income Asia pacific
Brunei Darussalam	0.28(0.08,0.49)	0.009		-1.76(-1.85,-1.67)	<0.001		-1.81(-1.93,-1.7)	<0.001		-1.03(-1.34,-0.72)	<0.001
Singapore	0.19(0.05,0.33)	0.01		-1.03(-1.11,-0.94)	<0.001		-1.20(-1.31,-1.08)	<0.001		-1.63(-1.72,-1.55)	<0.001
North Africa and Middle East
Afghanistan	1.64(0.35,2.94)	0.014		1.42(1.08,1.76)	<0.001		0.79(0.60,0.98)	<0.001		0.46(0.32,0.61)	<0.001
Bahrain	1.75(1.56,1.94)	<0.001		-0.73(-0.82,-0.65)	<0.001		-1.60(-1.89,-1.31)	<0.001		-0.48(-0.59,-0.36)	<0.001
Egypt	0.51(0.40,0.62)	<0.001		0.20(0.09,0.32)	0.001		0.34(0.26,0.43)	<0.001		1.45(1.36,1.54)	<0.001
Iran (Islamic Republic of)	0.65(0.42,0.88)	<0.001		-0.68(-0.82,-0.54)	<0.001		-0.58(-0.76,-0.40)	<0.001		-0.22(-0.37,-0.08)	0.004
Iraq	-0.18(-0.26,-0.09)	<0.001		-0.67(-0.78,-0.55)	<0.001		-0.60(-0.66,-0.54)	<0.001		-0.77(-0.88,-0.66)	<0.001
Jordan	0.29(-0.24,0.83)	0.273		-0.64(-0.81,-0.48)	<0.001		-0.31(-0.36,-0.26)	<0.001		-1.08(-1.17,-0.99)	<0.001
Kuwait	0.70(0.48,0.92)	<0.001		-1.30(-1.41,-1.18)	<0.001		-0.72(-1.17,-0.27)	0.003		0.08(-0.06,0.21)	0.239
Lebanon	0.21(0.09,0.33)	0.001		0.33(0.20,0.45)	<0.001		1.24(1.13,1.34)	<0.001		1.04(0.90,1.17)	<0.001
Oman	-1.85(-2.03,-1.67)	<0.001		-1.15(-1.30,-1.00)	<0.001		-1.39(-1.52,-1.26)	<0.001		-0.44(-0.56,-0.32)	<0.001
Palestine	0.88(0.76,1.00)	<0.001		0.14(0.07,0.21)	<0.001		-0.47(-0.51,-0.42)	<0.001		-1.00(-1.09,-0.91)	<0.001
Qatar	-0.20(-0.96,0.56)	0.585		-0.30(-0.43,-0.16)	<0.001		-0.49(-0.66,-0.32)	<0.001		2.50(2.26,2.74)	<0.001
Saudi Arabia	0.64(0.51,0.77)	<0.001		0.14(0.06,0.22)	<0.001		-0.26(-0.43,-0.10)	0.003		-0.30(-0.38,-0.21)	<0.001
Syrian Arab Republic	1.65(1.07,2.24)	<0.001		-0.62(-0.65,-0.58)	<0.001		-0.72(-0.89,-0.56)	<0.001		-1.25(-1.34,-1.16)	<0.001
Turkey	0.59(0.47,0.71)	<0.001		-0.79(-0.95,-0.63)	<0.001		-0.66(-1.05,-0.27)	0.002		-1.20(-1.35,-1.06)	<0.001
United Arab Emirates	0.30(-0.66,1.26)	0.533		-0.19(-0.29,-0.09)	<0.001		-0.82(-1.07,-0.57)	<0.001		0.78(0.55,1.01)	<0.001
Yemen	-0.51(-0.60,-0.43)	<0.001		-0.26(-0.31,-0.21)	<0.001		0.10(0.01,0.20)	0.035		0.79(0.76,0.83)	<0.001
Central Europe
Albania	1.95(1.69,2.22)	<0.001		-0.15(-0.22,-0.07)	<0.001		0.53(0.44,0.62)	<0.001		0.40(0.29,0.51)	<0.001
Bosnia and Herzegovina	2.07(1.92,2.22)	<0.001		0.81(0.67,0.95)	<0.001		1.62(1.37,1.88)	<0.001		0.58(0.50,0.66)	<0.001
Bulgaria	-0.25(-0.49,-0.01)	0.038		-0.57(-0.68,-0.46)	<0.001		-0.42(-0.64,-0.19)	<0.001		-0.61(-0.72,-0.5)	<0.001
Croatia	0.05(-0.13,0.23)	0.556		-0.86(-0.95,-0.77)	<0.001		-0.22(-0.31,-0.12)	<0.001		-1.38(-1.66,-1.11)	<0.001
Czechia	-0.50(-0.84,-0.16)	0.006		-0.44(-0.55,-0.33)	<0.001		-0.09(-0.36,0.18)	0.489		-0.12(-0.26,0.02)	0.085
Hungary	-0.22(-0.46,0.03)	0.081		-0.33(-0.42,-0.23)	<0.001		-0.36(-0.49,-0.22)	<0.001		-0.79(-0.92,-0.66)	<0.001
Montenegro	1.43(1.13,1.72)	<0.001		0.44(0.41,0.48)	<0.001		1.11(0.83,1.38)	<0.001		0.67(0.57,0.77)	<0.001
North Macedonia	0.80(0.56,1.03)	<0.001		0(-0.03,0.04)	0.907		0.35(0.11,0.60)	0.006		-0.45(-0.57,-0.34)	<0.001
Poland	-0.38(-0.94,0.18)	0.176		-0.74(-0.86,-0.63)	<0.001		-0.73(-0.98,-0.48)	<0.001		-0.71(-0.80,-0.62)	<0.001
Romania	0.41(0.22,0.61)	<0.001		-0.21(-0.23,-0.19)	<0.001		0.03(-0.22,0.29)	0.793		-0.53(-0.58,-0.48)	<0.001
Serbia	0.63(0.32,0.95)	<0.001		0.28(0.19,0.37)	<0.001		1.13(0.89,1.36)	<0.001		0.23(0.10,0.37)	0.002
Slovakia	-0.14(-0.45,0.17)	0.354		-0.84(-0.93,-0.74)	<0.001		-0.97(-1.15,-0.78)	<0.001		-0.84(-1.02,-0.66)	<0.001
Slovenia	0.56(0.46,0.66)	<0.001		-0.39(-0.54,-0.24)	<0.001		0.28(0.17,0.39)	<0.001		0.12(-0.02,0.25)	0.096
Eastern Europe
Belarus	1.12(0.83,1.41)	<0.001		-0.08(-0.13,-0.02)	0.006		0.57(0.24,0.90)	0.002		-0.62(-0.83,-0.42)	<0.001
Estonia	0.49(0.39,0.58)	<0.001		0.45(0.35,0.55)	<0.001		1.59(1.46,1.73)	<0.001		0.90(0.81,0.99)	<0.001
Latvia	0.19(0.06,0.32)	0.007		-0.42(-0.57,-0.27)	<0.001		0.51(0.42,0.6)	<0.001		-0.67(-0.84,-0.49)	<0.001
Lithuania	0.83(0.63,1.02)	<0.001		-0.44(-0.57,-0.32)	<0.001		0.57(0.49,0.66)	<0.001		-1.10(-1.29,-0.92)	<0.001
Republic of Moldova	1.28(0.95,1.62)	<0.001		0.34(0.30,0.39)	<0.001		0.70(0.48,0.92)	<0.001		0.34(0.22,0.47)	<0.001
Russian Federation	1.82(1.46,2.19)	<0.001		0.96(0.74,1.19)	<0.001		1.94(1.69,2.19)	<0.001		2.50(2.27,2.74)	<0.001
Ukraine	1.01(0.71,1.32)	<0.001		0.44(0.24,0.63)	<0.001		1.14(0.89,1.38)	<0.001		0.62(0.40,0.83)	<0.001
Western Europe
Cyprus	-0.71(-0.89,-0.53)	<0.001		-0.68(-0.76,-0.59)	<0.001		-0.49(-0.6,-0.39)	<0.001		-0.46(-0.55,-0.37)	<0.001
Greece	0.95(0.86,1.05)	<0.001		0.24(0.21,0.26)	<0.001		0.07(-0.01,0.15)	0.102		-0.17(-0.36,0.02)	0.073
Israel	-0.71(-1.10,-0.31)	0.001		-0.93(-0.97,-0.90)	<0.001		-1.21(-1.34,-1.08)	<0.001		-0.84(-0.92,-0.77)	<0.001
